# Supplementary material for: Barriers and Facilitators to Intradialytic Parenteral Nutrition Implementation Targeting Protein Energy Wasting in Malaysian Hemodialysis Patients
Source: Healthcare (Basel). 2022 Oct 20;10(10):2090. doi: 10.3390/healthcare10102090 (PMC9602673; doi:10.3390/healthcare10102090)
Supplement: Supplementary file 1 [file healthcare-10-02090-s001.zip]

Archive with 1 entries (1 files):
- healthcare-1916881-supplementary.pdf
